# Supplementary material for: Individualised Nutritional Care for Disease-Related Malnutrition: Improving Outcomes by Focusing on What Matters to Patients
Source: Nutrients. 2022 Aug 27;14(17):3534. doi: 10.3390/nu14173534 (PMC9460401; doi:10.3390/nu14173534)
Supplement: Supplementary file 1 [file nutrients-14-03534-s001.zip]

Archive with 1 entries (1 files):
- nutrients-1860079-supplementary.pdf
